# Supplementary material for: Turn up the healthy eating and activity time (HEAT): Physical activity outcomes from a 4-year non-randomized controlled trial in summer day camps
Source: Prev Med Rep. 2020 Jan 14;17:101053. doi: 10.1016/j.pmedr.2020.101053 (PMC6976943; doi:10.1016/j.pmedr.2020.101053)
Supplement: Supplementary data 1 [file mmc1.xml]

<?xml version="1.0" encoding="utf-8" standalone="no"?>
<data>
  <datasets>
    <author>keith.brazendale@ucf.edu;keith.brazendale@ucf.edu</author>
    <type>0</type>
    <dataset>
      <value>4</value>
      <reason>Data will be made available on request</reason>
      <comments />
    </dataset>
  </datasets>
</data>
